# Supplementary material for: Computer Vision-Based Fire–Ice Ion Algorithm for Rapid and Nondestructive Authentication of Ziziphi Spinosae Semen and Its Counterfeits
Source: Foods. 2024 Dec 24;14(1):5. doi: 10.3390/foods14010005 (PMC11719666; doi:10.3390/foods14010005)
Supplement: Supplementary file 1 [file foods-14-00005-s001.zip]

Archive with 1 entries (1 files):
- foods-3354418-supplementary.docx
